# Supplementary material for: Associations between blood glucose level and outcomes of adult in-hospital cardiac arrest: a retrospective cohort study
Source: Cardiovasc Diabetol. 2016 Aug 24;15(1):118. doi: 10.1186/s12933-016-0445-y (PMC4997657; doi:10.1186/s12933-016-0445-y)
Supplement: Supplementary file 7 — 10.1186/s12933-016-0445-y [file 12933_2016_445_MOESM7_ESM.xlsx]

## Sheet: 工作表1
Age	Male	Heart failure	Myocardial infarction	Arrhythmia	Hypotension	Respiratory insufficiency	Renal insufficiency	Hepatic insufficiency	Metabolic or electrolyte abnormality	Diabetes mellitus	Baseline evidence of motor, cognitive, or functional deficits	Acute stroke	Favourable neurological status 24 h before cardiac arrest	Bacteremia	Metastatic cancer or any blood borne malignancy	Arrest at night	Arrest on weekend	Arrest location	Witnessed arrest	Monitored status	Shockable rhythm	Mechanical ventilation in place at time of arrest	Antiarrhythmics in place at time of arrest	Vasopressors in place at time of arrest	Dialysis in place at time of arrest	Pulmonary artery catheter in place at time of arrest	Intra-aortic balloon pumping in place at time of arrest	CPR Duration	Fever during the first 24 h after sustained ROSC	Hypotension during the first 24 h after sustained ROSC	Maximum glucose level	Minimum glucose level	ECMO Post-ROSC	Hypothemia Post-ROSC	PCI Post-ROSC	Survival for 24 h	Survival to hospital discharge	Favourable neurological outcome at hospital discharge
79.7682	1	0	1	0	0	0	1	0	0	0	0	0	1	0	0	0	1	1	1	1	0	0	0	0	0	0	0	7	0	0	195	141	0	0	0	1	1	1
63.261	0	0	1	0	1	1	0	0	0	1	0	0	0	0	0	1	0	1	1	1	0	0	0	1	0	0	0	6	0	0	459	84	0	0	0	0	0	0
45.9617	1	1	0	0	0	1	0	0	0	0	0	0	0	0	0	0	0	2	1	0	0	1	0	1	1	0	0	17	0	0	206	71	0	0	0	1	1	1
72.7976	0	0	1	0	0	0	1	0	0	1	1	1	0	0	0	1	0	2	0	0	0	0	0	0	0	0	0	20	0	0	163	64	0	0	0	0	0	0
73.4095	1	1	0	0	1	1	1	0	0	0	0	0	0	1	0	1	0	1	1	1	0	0	1	0	0	0	0	8	1	0	223	165	0	0	0	1	0	0
68.3032	0	0	0	0	0	1	1	1	0	0	0	0	0	0	0	1	1	1	1	1	0	0	0	1	0	0	0	2	1	0	70	39	0	0	0	1	0	0
64.6757	0	0	0	0	0	0	0	0	0	0	0	0	0	0	1	1	1	2	0	0	0	0	0	0	0	0	0	31	1	0	134	44	0	0	0	0	0	0
73.0481	1	0	0	0	0	1	1	0	0	0	0	0	1	0	0	1	0	2	1	0	0	1	0	1	0	0	0	19	0	0	261	261	0	0	0	1	1	0
50.8878	0	0	0	0	1	0	0	0	0	0	0	0	1	0	1	1	0	1	1	1	0	0	0	1	0	0	0	13	0	1	391	391	0	0	0	0	0	0
73.6203	0	0	0	0	0	0	1	0	0	0	0	0	0	0	1	1	0	1	1	1	0	0	0	1	1	0	0	5	0	0	82	82	0	0	0	1	0	0
69.6666	1	0	0	0	1	1	0	0	0	0	0	0	1	0	0	1	1	2	1	1	0	1	0	1	0	0	0	43	1	0	600	388	0	0	0	1	0	0
87.4015	1	1	1	0	0	1	1	0	1	1	0	0	0	0	0	0	1	1	1	1	0	0	0	0	0	0	0	12	0	0	338	72	0	0	0	1	1	0
79.6348	0	0	0	0	0	0	0	0	0	1	0	0	0	0	0	0	1	1	1	1	0	0	0	0	0	0	0	35	0	0	472	472	0	0	0	0	0	0
80.621	0	0	0	0	0	1	0	0	0	0	0	0	0	0	0	1	1	1	1	1	0	1	0	1	0	0	0	3	0	0	309	309	0	0	0	1	0	0
59.5443	0	0	0	0	0	1	0	0	0	0	0	1	1	0	0	0	0	1	1	1	0	0	0	0	0	0	0	17	0	0	161	161	0	0	0	0	0	0
80.3991	0	0	0	0	0	0	0	0	0	0	0	0	0	0	1	1	1	2	1	0	0	0	1	0	0	0	0	15	0	0	256	241	0	0	0	1	0	0
84.1784	0	0	0	0	0	0	0	0	0	1	0	0	0	0	0	1	1	2	1	0	0	0	0	0	0	0	0	65	0	0	457	113	0	0	0	0	0	0
81.3188	1	0	0	0	1	1	1	0	1	0	0	0	1	0	0	0	0	2	1	0	0	0	0	1	0	0	0	35	0	0	130	130	0	0	0	1	1	0
78.8081	1	0	0	0	0	0	0	0	0	0	0	0	1	0	0	0	0	2	0	1	1	0	0	0	0	0	0	17	0	0	284	284	0	0	0	1	1	0
43.3507	1	0	1	0	0	0	0	0	0	0	0	0	1	0	1	1	1	2	1	1	0	0	0	0	0	0	0	98	0	0	188	188	0	0	0	1	0	0
27.1187	0	1	0	0	0	1	1	1	0	0	0	0	0	0	1	1	0	2	1	0	0	0	0	0	0	0	0	9	0	0	259	209	0	0	0	1	0	0
88.2294	1	1	0	0	0	0	1	0	1	0	1	0	0	0	0	1	1	2	1	0	0	0	0	0	1	0	0	15	0	0	342	121	0	0	0	1	1	0
75.3462	0	1	0	0	0	1	0	0	0	1	0	0	0	0	0	1	0	1	1	1	1	1	0	1	0	0	0	6	1	0	219	159	0	0	1	1	1	1
50.8897	1	0	0	0	0	0	0	1	0	1	1	0	0	0	0	0	0	1	1	1	0	0	0	0	0	0	0	10	0	0	210	133	0	0	0	1	0	0
77.1694	1	0	0	0	0	1	1	1	0	0	1	0	1	0	0	1	0	2	1	0	1	0	0	0	0	0	0	46	0	0	236	94	0	0	0	1	1	1
84.3371	1	0	0	0	0	1	0	0	0	0	0	0	1	0	0	1	1	2	0	0	0	0	0	0	0	0	0	6	0	0	263	142	0	0	0	1	0	0
80.6819	0	0	0	0	0	0	1	0	0	0	0	0	1	0	1	1	0	2	1	0	0	0	0	1	1	0	0	10	0	0	385	92	0	0	0	1	0	0
82.5588	0	0	0	0	0	1	1	0	0	1	0	0	0	1	0	0	1	1	1	1	1	0	1	0	0	0	0	5	0	0	200	146	0	0	1	1	1	0
67.2116	1	0	0	0	0	1	0	0	0	1	0	1	1	0	1	1	0	2	0	0	0	0	0	0	0	0	0	15	0	0	399	210	0	0	0	1	0	0
54.3412	1	0	0	0	0	1	0	0	0	0	0	0	0	0	1	1	0	2	1	0	0	0	0	0	0	0	0	26	0	1	211	211	0	0	0	0	0	0
59.1733	0	0	0	0	0	1	0	0	0	1	0	0	0	0	1	1	0	2	0	0	0	0	0	0	0	0	0	15	1	0	309	216	0	0	0	1	0	0
94.2514	0	0	1	0	0	1	1	0	1	1	0	0	1	0	0	1	0	2	0	0	0	0	0	1	0	0	0	4	0	0	332	180	0	0	0	1	0	0
27.0377	0	0	0	0	0	0	0	0	1	0	0	0	1	0	0	0	1	2	0	0	0	0	0	0	0	0	0	6	0	0	198	198	0	0	0	0	0	0
44.539	0	0	0	0	1	0	0	0	0	0	0	0	1	0	0	1	0	2	1	1	0	0	0	1	0	0	0	38	0	0	364	165	0	0	0	1	1	0
88.6772	0	0	0	0	0	0	0	0	0	0	0	0	1	0	1	0	1	3	1	1	0	1	0	0	0	0	0	20	0	1	171	171	0	0	0	0	0	0
21.5849	1	0	0	0	0	1	0	0	0	0	0	0	0	0	0	1	0	1	1	1	0	0	0	1	0	0	0	4	0	0	222	126	0	0	0	1	1	0
45.9167	1	0	0	0	0	0	0	0	0	0	0	0	0	0	1	1	0	1	1	1	0	0	0	0	0	0	0	14	0	1	428	49	0	0	0	0	0	0
84.9545	1	0	0	0	0	0	0	0	0	0	0	0	1	0	0	0	0	2	1	0	0	0	0	0	0	0	0	14	1	0	291	291	0	0	0	0	0	0
66.2866	1	1	0	0	0	1	0	0	0	0	0	0	1	0	0	1	0	2	1	0	0	0	0	0	0	0	0	9	1	0	156	153	0	0	0	1	1	0
32.8046	0	1	0	0	0	1	0	0	0	0	0	0	1	0	0	1	0	1	1	1	0	0	0	0	0	0	0	23	0	1	318	19	0	0	0	0	0	0
70.3667	1	1	0	0	0	0	0	0	0	0	0	0	1	0	0	0	0	2	0	1	1	0	0	0	0	0	0	14	0	0	172	172	0	0	1	1	0	0
74.6196	0	1	0	0	0	1	0	0	1	1	0	0	1	0	0	1	0	1	1	1	1	1	1	1	0	0	0	9	0	0	258	158	0	0	0	1	0	0
56.1884	1	1	0	0	0	1	1	1	0	0	0	0	1	0	1	1	0	2	1	0	0	0	0	0	0	0	0	30	0	1	119	115	0	0	0	0	0	0
25.3589	0	0	0	0	0	1	1	0	1	0	0	0	0	1	0	0	0	1	1	1	0	1	0	1	1	0	0	5	0	0	138	86	0	0	0	1	0	0
87.6881	0	1	0	0	0	1	0	0	0	0	0	0	0	0	0	1	0	2	1	0	0	0	0	0	0	0	0	45	0	0	428	428	0	0	0	0	0	0
73.6071	1	0	1	0	0	0	0	0	0	0	0	0	1	0	0	1	1	1	1	1	1	0	0	0	0	0	0	4	0	0	275	209	0	0	0	1	1	1
79.3743	1	0	0	0	0	1	0	1	0	0	0	1	0	0	0	0	0	2	0	1	1	0	0	0	0	0	0	15	1	0	169	169	0	0	0	0	0	0
81.7456	1	1	0	1	0	1	1	1	0	0	0	0	0	0	0	0	0	1	1	1	0	0	0	1	0	0	0	3	1	0	219	130	0	0	0	1	0	0
77.0928	1	0	0	0	0	0	0	0	0	0	0	0	0	0	1	1	0	2	1	0	0	0	0	1	0	0	0	34	0	1	222	178	0	0	0	0	0	0
72.6713	1	1	0	1	0	0	0	1	0	0	0	0	1	0	0	1	0	2	0	0	1	0	0	0	0	0	0	25	1	0	219	122	0	0	0	1	0	0
66.6906	0	0	0	0	0	0	0	0	0	0	0	0	0	0	0	1	0	1	1	1	0	0	0	1	0	0	0	3	1	0	367	157	0	0	0	1	1	1
78.3729	0	0	0	0	0	1	1	0	1	1	1	0	0	0	0	0	0	2	0	1	0	0	0	0	0	0	0	9	0	0	257	257	0	0	0	1	0	0
63.9763	1	1	0	0	0	0	1	0	0	0	0	0	1	0	0	0	0	2	0	0	0	0	0	0	0	0	0	14	0	0	49	31	1	0	0	0	0	0
72.7022	1	0	0	0	0	0	0	0	0	0	0	0	1	0	0	0	0	2	0	0	0	0	0	0	0	0	0	5	0	0	205	205	0	0	0	1	1	1
59.1827	1	0	0	1	0	0	0	0	0	0	0	0	1	0	0	0	0	3	1	1	0	0	0	0	0	0	0	4	0	0	254	228	0	0	1	1	1	1
54.6312	1	0	1	0	0	1	0	0	0	1	0	0	0	0	0	1	0	1	1	1	0	0	0	1	0	0	0	2	1	0	375	196	0	0	0	0	0	0
76.829	0	1	0	1	0	1	0	0	0	0	0	0	1	0	0	1	0	1	1	1	1	0	0	0	0	0	0	5	0	0	118	118	0	0	1	1	1	1
67.9578	1	0	0	0	0	1	1	1	1	0	0	0	0	0	1	0	1	2	0	0	0	0	0	0	0	0	0	11	1	0	198	198	0	0	0	1	0	0
61.1587	0	1	1	1	0	1	1	0	0	0	0	0	0	0	0	1	0	1	1	1	0	0	0	1	1	0	0	20	0	1	135	135	0	0	0	0	0	0
71.7044	0	0	0	0	1	1	1	0	0	0	1	0	0	0	0	1	0	1	1	1	0	0	0	1	0	0	0	4	1	1	140	75	0	0	0	1	0	0
66.2708	0	1	1	0	0	1	0	0	0	1	0	0	0	0	0	0	0	1	1	1	1	0	0	1	0	0	0	32	0	0	257	195	1	0	0	1	0	0
48.328	1	0	0	0	0	1	1	0	0	0	0	0	1	0	0	1	0	2	0	0	0	0	0	0	0	0	0	40	1	0	373	243	0	0	0	1	0	0
56.3555	0	1	0	1	0	1	1	0	0	0	0	0	1	0	0	1	0	2	0	1	1	0	0	0	0	0	0	16	0	0	213	61	0	0	0	1	0	0
69.9607	0	0	0	0	0	0	0	0	1	1	0	0	0	0	0	1	0	2	0	0	0	0	0	0	0	0	0	25	1	0	326	64	0	0	0	1	0	0
30.2423	1	0	0	0	0	0	0	0	0	0	0	0	1	0	0	1	1	2	1	0	0	0	0	0	0	0	0	8	0	1	247	247	0	0	0	0	0	0
58.7095	0	1	0	1	0	0	0	0	0	1	0	0	1	0	0	0	1	2	0	0	1	0	1	0	0	0	0	25	0	0	309	309	0	0	1	1	1	1
70.8343	0	1	1	0	0	1	1	0	1	1	1	0	0	0	0	1	0	2	1	1	0	0	0	0	0	0	0	32	0	0	160	53	0	0	0	0	0	0
44.3861	0	0	0	0	0	1	0	1	0	0	0	0	1	0	1	1	0	1	1	1	0	0	0	1	0	0	0	5	0	0	335	335	0	0	0	0	0	0
79.4567	1	0	0	0	0	1	0	0	0	0	0	0	1	0	0	0	0	2	0	0	0	0	0	0	0	0	0	20	0	0	183	119	0	0	0	1	1	1
71.2428	1	1	0	1	0	0	1	1	0	1	0	0	1	0	0	0	1	1	1	1	0	0	0	1	1	0	0	14	0	0	181	60	0	0	0	0	0	0
24.422	1	0	0	0	0	1	0	0	1	0	0	0	1	0	0	1	1	1	1	1	0	0	0	0	0	0	0	10	1	0	148	99	0	0	0	1	1	1
69.968	1	1	0	0	0	1	1	1	0	0	0	0	0	0	0	1	0	1	1	1	0	0	0	1	0	0	0	20	0	0	170	153	1	0	0	1	0	0
70.941	1	1	1	0	0	0	0	0	0	1	0	0	0	0	0	1	0	2	0	0	0	0	0	1	0	0	0	15	0	0	410	78	1	0	0	1	1	1
75.3166	0	0	0	1	0	0	0	0	0	0	0	1	1	0	0	0	0	2	0	0	0	0	0	0	0	0	0	65	0	0	303	303	0	0	0	0	0	0
60.1179	1	1	0	0	0	0	1	1	0	1	0	0	1	0	0	1	1	2	1	1	1	0	0	0	0	0	0	29	0	0	205	59	0	0	0	1	0	0
73.2604	1	0	0	1	0	0	0	0	0	1	0	0	1	0	0	0	0	2	0	0	0	0	0	0	0	0	0	11	0	0	228	153	0	0	0	1	1	1
77.0748	1	0	0	1	0	1	0	0	0	0	0	0	1	0	0	0	1	2	0	0	0	0	0	0	0	0	0	11	0	0	199	116	0	0	0	1	1	0
42.326	0	0	1	1	0	1	1	1	0	0	0	0	0	0	0	0	1	1	1	1	1	0	0	0	0	0	0	6	0	0	110	93	0	0	0	1	1	1
70.5862	0	0	0	0	0	0	0	0	0	0	0	0	1	0	0	0	1	2	0	0	0	0	0	0	0	0	0	3	0	0	264	264	0	0	0	1	1	1
62.9	1	1	0	0	0	1	1	0	0	1	1	0	0	0	0	1	0	1	1	1	0	0	0	1	0	0	0	30	0	0	231	50	0	0	0	1	0	0
66.2579	0	1	0	0	0	0	0	0	0	1	0	0	1	0	0	0	0	3	0	1	0	0	0	0	0	0	0	16	0	0	750	359	0	0	0	1	1	1
81.3241	1	0	1	0	0	0	0	0	0	1	0	0	1	0	0	0	0	1	1	1	1	0	0	0	0	0	0	2	0	0	237	237	0	0	0	1	1	1
60.8103	1	0	0	0	0	0	0	0	0	0	0	0	1	0	0	1	0	2	0	0	0	0	0	0	0	0	0	10	0	0	267	94	0	0	0	1	1	1
50.0476	1	0	0	0	0	0	1	0	0	1	0	0	0	0	0	1	0	1	1	1	0	0	1	1	0	0	0	16	1	0	124	124	0	0	0	1	0	0
73.9699	0	0	0	0	0	0	0	0	0	1	0	0	1	0	1	0	0	3	0	0	0	0	0	0	0	0	0	16	1	0	367	139	0	0	0	0	0	0
64.3842	1	0	0	0	0	1	1	1	0	0	1	1	1	0	0	0	1	1	1	1	0	0	0	0	0	0	0	6	0	0	124	100	1	0	0	1	0	0
82.0009	1	1	0	1	0	0	0	0	0	0	0	0	1	0	0	1	0	2	0	0	0	0	0	0	0	0	0	18	1	0	254	254	0	0	0	0	0	0
86.6804	0	0	0	1	0	1	0	0	0	0	1	1	0	1	0	1	0	2	0	0	0	0	0	0	0	0	0	15	1	0	356	111	0	0	0	1	1	0
87.5608	0	0	0	0	0	1	1	0	0	0	1	0	0	1	0	0	0	2	0	0	0	0	0	0	0	0	0	5	0	0	243	243	0	0	0	1	1	0
76.9164	0	0	0	0	0	0	0	0	0	0	0	0	1	0	0	1	1	2	0	0	1	0	0	0	0	0	0	25	0	0	209	153	0	0	0	1	0	0
54.4356	1	0	0	0	0	0	1	0	0	1	1	0	0	0	0	0	1	2	0	1	0	0	0	0	0	0	0	42	1	0	376	211	0	0	0	1	0	0
67.2321	1	0	0	0	0	1	0	0	0	0	0	0	0	0	0	0	1	2	1	0	0	1	0	0	0	0	0	30	1	0	348	179	0	0	0	1	0	0
44.9934	1	0	0	0	0	0	1	1	0	1	0	0	1	0	0	1	1	2	0	0	0	0	0	0	0	0	0	25	1	0	149	75	0	0	0	1	0	0
73.0893	0	1	0	0	0	0	0	0	0	1	0	0	0	0	1	1	0	2	0	0	1	0	0	1	0	0	0	15	0	0	336	202	0	0	0	1	1	0
80.5101	1	0	0	0	0	1	0	0	0	0	0	0	0	0	0	1	0	2	1	1	0	0	0	0	0	0	0	15	0	0	65	65	0	0	0	1	0	0
73.4987	1	0	0	0	0	0	0	1	0	1	0	0	1	0	0	0	0	2	0	1	0	0	0	0	0	0	0	42	0	1	123	123	0	0	0	0	0	0
81.7031	0	0	0	0	0	1	0	0	0	0	0	0	0	0	0	1	0	2	0	0	0	0	0	0	0	0	0	21	0	0	116	116	0	0	0	1	0	0
75.0007	0	0	0	0	0	1	0	0	0	0	0	0	0	0	0	1	0	2	0	0	0	0	0	0	0	0	0	17	1	0	200	200	0	0	0	0	0	0
90.506	1	0	0	0	0	1	0	0	0	0	0	0	0	0	0	1	0	2	1	0	0	0	0	0	0	0	0	33	0	1	37	37	0	0	0	0	0	0
68.9811	0	1	0	1	0	0	0	0	0	0	1	0	1	0	0	0	1	2	1	0	0	1	1	1	0	0	0	25	1	0	275	96	0	0	0	1	0	0
69.9993	0	0	0	0	0	1	1	0	1	0	0	0	1	0	0	1	1	2	0	0	0	1	0	1	0	0	0	18	0	0	688	688	0	0	0	1	0	0
38.8288	0	0	0	0	0	0	0	0	0	0	0	0	1	0	1	1	0	2	0	0	0	1	0	1	0	0	0	70	0	0	136	52	0	0	0	1	0	0
68.2264	0	0	0	1	0	1	0	0	0	0	0	0	0	1	1	1	0	2	0	0	0	1	0	1	0	0	0	17	0	0	503	223	0	0	0	1	0	0
71.5018	1	0	0	0	0	0	1	0	0	1	0	0	1	0	0	1	0	2	0	0	0	1	0	1	0	0	0	5	1	0	120	82	0	0	0	1	1	0
79.1698	1	0	0	0	0	1	0	0	0	0	0	0	0	0	0	1	0	2	0	1	0	1	1	1	0	0	0	21	0	0	228	228	0	0	0	0	0	0
72.6332	1	1	0	0	1	1	1	0	0	0	0	0	0	0	0	1	0	1	1	1	0	1	1	1	0	0	0	17	1	0	400	46	0	0	0	1	0	0
55.3355	1	0	0	0	0	1	0	1	0	0	0	0	1	0	0	1	0	2	0	0	0	0	0	0	0	0	0	10	1	1	293	137	0	0	0	1	0	0
67.2034	1	0	0	0	0	0	0	0	0	0	0	0	0	1	1	1	0	2	0	0	0	0	0	0	0	0	0	14	1	0	150	150	0	0	0	1	1	0
80.4267	0	0	0	1	0	1	1	0	0	1	1	0	0	0	0	1	0	2	0	0	0	0	0	0	0	0	0	10	0	0	308	308	0	0	0	1	1	0
53.206	0	0	0	0	0	1	1	0	1	1	1	0	1	0	0	0	0	3	1	1	0	0	0	0	0	0	0	9	0	0	161	72	0	0	0	1	1	1
49.967	1	0	1	0	0	0	1	0	0	0	0	1	0	0	0	0	0	1	1	1	0	0	0	1	0	0	0	4	0	0	278	220	0	0	0	1	0	0
61.4375	1	1	0	0	0	1	1	0	0	1	0	0	0	0	0	1	0	1	1	1	0	0	0	1	0	0	0	14	0	1	394	175	1	0	0	1	1	1
71.9027	0	0	0	0	0	1	0	0	0	0	0	0	0	0	0	0	0	1	1	1	0	1	0	1	0	0	0	4	0	0	221	173	0	0	0	1	1	0
82.5988	0	0	0	1	0	1	1	0	1	0	0	0	0	0	0	1	0	2	0	0	0	0	0	0	0	0	0	7	1	0	108	108	0	0	0	1	0	0
79.4036	1	0	1	0	0	0	1	0	0	1	0	0	0	0	0	1	0	1	1	1	0	0	0	1	0	0	0	30	0	0	430	398	1	0	0	0	0	0
51.5061	1	1	0	0	0	0	0	0	0	0	0	0	1	0	0	0	0	3	1	1	0	0	0	1	0	0	0	10	0	0	188	120	1	0	0	1	1	1
86.4393	0	0	0	0	0	1	0	0	0	0	0	1	0	0	0	1	1	1	1	1	0	1	0	0	0	0	0	4	0	0	142	97	0	0	0	1	1	0
77.466	1	0	0	0	0	1	1	0	1	1	1	0	1	0	0	0	0	2	0	0	0	0	0	0	0	0	0	26	0	0	462	276	1	0	0	1	1	0
51.8911	1	0	1	0	0	1	0	0	0	1	0	0	1	0	0	1	0	3	1	1	0	0	0	0	0	0	0	40	0	0	430	156	1	0	0	1	1	1
50.0123	1	1	0	0	0	0	0	0	0	0	0	0	1	0	0	1	0	2	0	0	0	0	0	0	0	0	0	49	0	1	251	91	1	0	0	1	0	0
57.2897	0	1	0	0	0	1	1	0	0	1	0	0	1	0	0	1	0	2	0	1	0	0	0	0	1	0	0	23	0	0	334	148	1	0	1	1	0	0
23.2777	1	0	0	0	0	1	0	0	0	0	0	0	0	0	1	1	1	2	0	0	0	1	0	0	0	0	0	72	0	1	175	38	1	0	0	1	0	0
58.3558	0	1	0	0	0	1	1	0	0	0	0	0	1	0	0	0	0	1	1	1	0	1	0	1	0	0	0	7	0	0	263	131	1	0	0	1	0	0
66.0293	1	0	0	0	0	1	0	0	0	0	0	0	0	0	0	1	0	2	0	1	1	0	0	1	0	0	1	22	0	0	165	138	1	0	1	1	1	1
66.1477	1	0	1	0	0	0	0	0	0	0	0	0	1	0	0	0	1	1	1	1	1	1	0	1	0	0	0	10	0	0	257	186	1	0	1	1	1	1
45.5198	1	0	0	0	1	1	1	1	0	0	1	0	1	0	0	1	0	2	1	0	0	0	0	0	0	0	0	10	0	0	166	113	0	0	0	0	0	0
61.737	1	1	0	1	0	1	1	1	0	1	1	0	1	0	0	0	0	2	0	0	0	0	1	0	0	0	0	21	0	0	21	21	0	0	0	0	0	0
78.8369	1	0	0	0	1	1	0	1	1	0	1	0	0	0	0	1	1	1	1	1	1	1	0	1	0	0	0	6	0	0	326	150	0	0	0	1	1	1
73.6069	1	1	1	0	1	1	1	1	1	1	1	1	0	1	0	1	0	1	1	1	0	1	0	1	1	0	0	14	0	0	223	122	0	0	0	1	0	0
60.4763	1	0	0	1	0	1	0	0	0	0	1	0	0	0	0	1	0	1	1	1	1	1	0	0	0	0	0	6	0	0	167	152	0	0	0	1	1	0
63.087	1	0	0	0	1	1	1	1	0	1	0	0	1	1	0	0	1	2	0	1	0	0	0	1	0	0	0	27	0	0	165	99	0	0	1	1	1	1
74.1009	1	1	0	0	1	1	0	0	0	0	1	0	1	1	0	0	0	2	0	1	0	0	0	1	0	0	0	9	0	0	123	123	0	0	0	1	1	0
87.114	1	0	0	0	0	1	0	0	0	0	1	0	1	0	0	0	0	2	0	0	0	0	0	0	0	0	0	40	1	0	323	159	0	0	0	1	1	0
76.6537	1	0	0	0	0	1	1	0	0	0	1	0	1	1	0	1	0	2	0	0	0	0	0	0	0	0	0	20	1	0	319	162	0	0	0	1	0	0
20.662	1	0	1	0	0	1	1	0	0	0	1	1	1	1	0	1	0	2	1	1	1	1	0	0	0	0	0	20	1	0	206	142	0	0	0	1	1	0
78.538	1	0	1	1	1	1	1	0	0	1	1	0	1	0	0	1	0	1	1	1	1	1	0	1	1	0	1	32	0	0	263	185	0	0	1	1	0	0
89.0497	1	1	0	1	1	1	1	1	0	0	1	0	1	1	0	0	0	1	1	1	0	0	0	1	0	0	0	2	0	0	44	20	0	0	0	0	0	0
73.8656	0	0	0	0	0	0	1	0	0	1	1	0	1	0	0	0	0	2	0	0	0	0	0	0	0	0	0	4	0	0	417	342	0	0	0	0	0	0
49.1932	1	0	0	0	1	0	1	0	0	1	1	0	1	0	0	1	0	2	0	0	0	0	0	0	0	0	0	4	0	0	241	171	0	0	0	1	1	1
56.1545	1	0	0	0	0	0	0	0	0	1	1	0	1	0	1	0	1	2	1	0	0	1	0	0	0	0	0	19	0	0	471	146	0	0	0	1	1	0
59.7407	1	0	1	1	0	1	0	0	0	1	1	0	0	0	0	1	0	1	1	1	1	1	0	1	0	0	0	36	1	0	369	235	0	0	1	1	1	1
74.6256	1	0	0	1	1	1	1	0	0	0	1	0	0	0	0	1	0	1	1	1	0	1	0	1	1	0	0	14	0	0	272	253	0	0	0	0	0	0
51.6736	1	1	0	0	0	1	1	0	0	0	0	0	1	0	0	1	1	1	1	1	0	0	0	0	0	1	0	5	1	0	252	140	0	0	0	1	1	1
68.306	1	0	0	1	1	0	0	1	0	0	1	0	1	0	1	1	0	1	1	1	0	0	0	1	0	0	0	14	0	1	600	600	0	0	0	0	0	0
45.9856	1	0	0	0	0	1	0	0	1	0	0	0	1	0	0	1	1	2	0	1	0	0	0	0	0	0	0	30	0	0	188	188	0	0	0	0	0	0
59.6148	0	0	0	0	0	1	0	0	0	0	1	0	0	0	0	1	0	2	1	0	0	1	0	0	0	0	0	4	0	0	162	63	0	0	0	1	1	0
38.0411	1	0	0	0	0	1	1	0	0	1	0	0	1	0	0	0	1	2	0	0	0	0	0	0	0	0	0	9	0	0	223	121	0	0	0	1	1	0
84.6046	0	0	1	0	1	1	1	0	0	1	1	0	1	0	0	1	0	1	1	1	1	0	0	1	0	1	0	7	1	0	322	187	0	0	0	1	1	1
28.4895	1	0	0	0	0	1	0	0	0	0	1	0	1	0	0	1	0	2	1	0	0	0	0	0	0	0	0	26	1	0	238	238	0	0	0	1	1	0
81.4604	0	0	0	0	1	1	1	0	1	1	1	0	0	0	0	0	0	3	1	1	0	0	0	0	0	0	0	21	0	0	310	152	0	0	0	1	0	0
58.6902	1	0	0	1	0	1	1	0	0	1	1	0	0	1	0	0	1	2	0	1	0	0	1	0	0	0	0	21	1	0	347	234	0	0	0	1	0	0
68.6289	1	1	0	1	0	0	0	0	0	1	1	0	0	0	0	0	0	2	0	1	1	0	1	0	0	0	0	3	0	0	120	86	0	0	0	1	1	1
57.0315	0	1	0	0	0	1	1	0	0	1	1	0	0	1	0	1	0	2	0	0	0	0	0	0	0	0	0	8	1	0	239	162	0	0	0	1	0	0
43.1315	1	0	0	0	1	1	0	0	1	0	1	0	0	0	0	1	0	1	1	1	0	1	0	0	1	0	0	13	0	0	600	94	0	0	0	0	0	0
77.3685	1	0	0	0	1	1	0	0	1	1	1	0	0	0	0	1	1	1	1	1	0	1	0	1	0	0	0	5	0	0	146	59	0	0	0	0	0	0
61.5214	1	0	0	0	1	1	0	0	0	0	1	0	0	0	0	0	0	2	1	0	0	0	0	1	0	0	0	6	0	0	290	290	0	0	0	0	0	0
73.6654	1	0	0	0	0	1	1	0	0	1	1	0	0	0	0	1	1	2	0	0	0	0	0	0	0	0	0	16	1	0	316	250	0	0	0	1	1	0
33.7303	0	0	0	0	1	1	1	1	0	0	1	0	1	0	0	1	0	2	0	0	1	0	0	1	0	0	0	24	0	1	209	209	0	0	0	0	0	0
18.8111	0	0	0	0	0	1	1	0	1	0	1	0	0	0	0	1	0	1	1	1	1	0	0	1	0	0	0	5	0	0	177	109	0	0	0	1	1	0
64.706	1	0	0	0	1	1	0	1	0	1	0	0	1	0	0	1	0	1	1	1	0	0	0	1	0	0	0	20	0	0	509	338	0	0	0	1	0	0
84.7356	1	0	1	0	0	1	0	0	0	0	1	0	0	0	0	0	1	2	1	0	0	0	1	1	0	0	0	44	1	0	135	79	0	0	0	1	0	0
79.1007	0	1	0	1	0	0	0	0	0	1	1	0	1	0	0	0	1	2	0	0	0	0	0	0	0	0	0	40	1	0	343	262	0	0	0	1	1	0
76.9628	0	0	1	1	1	1	1	0	0	0	1	0	1	0	0	0	1	1	1	1	0	1	0	1	0	0	0	5	0	0	172	156	0	0	0	0	0	0
58.9483	0	0	0	0	0	1	0	0	0	1	0	0	1	0	0	1	0	2	1	0	0	0	0	0	0	0	0	39	1	0	467	121	0	1	0	1	0	0
72.5506	0	0	0	0	0	1	0	0	0	0	1	0	1	0	0	1	0	2	1	1	0	0	0	0	0	0	0	18	0	0	187	143	0	0	0	1	1	0
75.2417	0	0	0	0	1	1	1	0	1	0	1	0	0	0	0	1	0	1	1	1	0	0	0	1	0	0	0	9	0	0	75	75	0	0	0	0	0	0
84.7998	0	0	0	0	1	1	0	0	1	1	1	0	0	0	0	1	0	1	1	1	0	0	0	1	0	0	0	5	1	0	527	463	0	0	0	1	0	0
35.7476	1	0	0	0	0	1	0	0	0	0	1	0	0	0	1	1	1	2	1	0	0	1	0	0	0	0	0	14	1	0	163	144	0	0	0	1	0	0
42.3078	0	0	0	0	0	1	0	0	0	0	1	0	1	1	1	1	1	2	0	0	0	0	0	0	0	0	0	56	1	0	216	157	0	0	0	1	0	0
71.8849	0	0	0	0	1	1	1	0	1	0	1	0	1	0	1	1	0	1	1	1	0	0	0	1	1	0	0	5	0	1	195	195	0	0	0	0	0	0
74.1862	1	0	0	1	0	1	0	0	1	0	1	0	0	0	0	0	1	2	1	1	0	0	0	0	0	0	0	31	0	0	144	144	0	0	0	0	0	0
61.6035	1	0	0	0	0	1	1	1	1	0	1	0	1	0	1	0	1	2	0	1	0	0	0	0	0	0	0	15	0	0	222	39	0	0	0	0	0	0
67.0456	0	1	0	0	0	1	1	0	0	1	0	0	1	0	0	0	0	2	0	1	1	0	1	1	0	0	0	23	0	0	260	197	1	0	1	1	0	0
67.3412	1	0	0	1	1	1	1	0	0	1	1	0	0	0	0	0	0	1	1	1	0	0	1	1	0	0	0	4	1	1	345	345	0	0	0	0	0	0
82.6232	0	0	0	0	0	1	0	0	0	0	1	0	1	0	0	1	1	2	0	0	0	0	0	0	0	0	0	30	0	0	202	202	0	0	0	1	0	0
76.7544	0	0	0	0	0	0	1	1	0	0	1	0	0	0	0	0	1	2	1	0	0	0	0	0	1	0	0	12	0	0	585	71	0	1	0	1	0	0
21.2955	0	0	0	0	1	1	1	0	0	0	1	0	1	0	0	1	0	1	1	1	0	0	1	1	0	0	0	3	1	0	373	249	0	0	0	1	0	0
73.9282	1	0	0	0	0	0	0	0	0	0	0	0	0	0	0	1	0	3	0	0	0	0	0	0	0	0	0	13	0	0	139	139	0	0	0	0	0	0
89.1576	1	1	0	0	1	1	1	0	0	1	1	0	0	0	0	1	0	3	1	0	0	0	0	1	0	0	0	5	0	0	120	120	0	0	0	0	0	0
46.5756	1	0	0	0	1	1	1	0	0	1	0	0	0	0	0	1	0	3	1	1	0	0	0	1	0	0	0	18	0	0	326	239	1	0	0	0	0	0
44.3645	1	0	0	0	1	1	0	0	1	0	0	0	0	0	0	1	0	3	1	1	0	0	1	1	0	0	0	7	1	0	204	165	0	0	0	1	0	0
73.8795	0	0	0	1	0	0	1	0	0	1	1	0	1	0	0	0	1	1	1	1	1	0	0	0	0	0	0	2	0	0	177	78	0	0	1	1	1	1
76.4014	0	1	0	1	1	1	0	0	1	0	1	0	1	0	0	0	0	1	1	1	0	0	0	1	0	0	0	9	1	0	240	240	0	0	0	1	1	0
73.708	1	0	0	0	0	0	0	0	0	0	1	0	0	0	0	1	0	2	0	0	0	0	0	1	0	0	0	21	0	1	373	314	0	0	0	0	0	0
56.157	0	0	0	0	1	1	0	0	0	0	1	0	0	0	1	1	0	3	1	0	0	0	0	0	0	0	0	21	0	0	394	124	0	0	0	1	0	0
65.4227	1	0	0	0	0	0	0	0	1	0	1	0	1	0	1	0	1	2	1	0	0	0	0	0	0	0	0	35	1	0	200	86	0	0	0	1	0	0
40.2579	1	0	0	0	0	1	0	0	0	0	0	0	1	0	0	1	1	2	1	0	0	0	0	1	0	0	0	70	1	0	451	97	0	0	0	1	0	0
46.203	1	0	0	0	0	0	0	1	0	1	1	0	0	0	0	0	1	2	0	0	0	0	0	0	0	0	0	5	1	0	300	234	0	0	0	1	1	1
37.6914	1	0	1	0	1	1	0	0	0	0	1	0	0	0	0	1	0	1	1	1	1	0	1	1	0	0	0	2	0	0	103	103	0	0	1	1	1	1
65.5582	1	0	0	0	0	1	1	0	0	1	1	0	1	0	0	1	0	2	0	0	0	0	0	0	1	0	0	16	1	0	203	116	0	0	0	1	1	0
67.0793	1	0	1	0	1	1	0	0	0	0	1	0	1	0	0	1	0	3	1	1	1	0	0	1	0	0	0	6	0	0	225	142	0	0	1	1	1	1
82.7967	0	0	0	0	1	1	0	1	0	0	1	0	1	0	1	0	0	2	1	0	0	0	0	0	0	0	0	30	0	0	155	155	0	0	0	0	0	0
70.9385	0	1	0	0	0	1	0	0	0	0	1	0	1	0	0	1	1	3	1	0	0	0	0	0	0	0	0	6	0	0	224	83	0	0	0	0	0	0
78.2304	1	0	1	0	0	1	1	0	1	1	1	0	0	0	0	0	0	3	1	0	0	0	0	0	0	0	0	31	0	0	267	90	0	0	0	0	0	0
83.9351	0	1	0	0	1	1	1	0	0	1	1	1	0	0	0	1	0	2	1	0	0	0	0	0	0	0	0	16	0	0	192	54	0	0	0	0	0	0
40.0145	0	1	0	1	1	1	0	0	0	0	0	0	0	0	0	1	0	1	1	1	1	1	0	1	0	0	0	21	0	0	142	142	1	0	0	1	0	0
57.667	0	0	0	0	0	1	0	0	0	1	0	0	1	0	0	1	0	2	0	0	0	0	0	0	0	0	0	23	0	1	363	335	0	0	0	0	0	0
69.9583	0	1	1	0	0	0	0	0	0	0	0	0	0	1	0	1	0	1	1	1	0	1	1	1	0	0	0	44	0	0	442	141	0	0	0	1	1	1
57.6866	1	0	0	0	1	1	0	1	1	0	0	0	0	0	0	1	0	1	1	1	0	1	0	1	0	0	0	6	0	0	274	274	0	0	0	0	0	0
48.2388	1	0	1	0	0	1	0	0	0	0	0	0	0	0	0	1	0	1	1	1	0	1	0	1	0	0	0	19	0	0	195	141	0	0	0	1	1	1
73.1358	1	1	0	0	0	1	1	0	0	1	0	0	0	0	0	1	0	2	0	0	0	0	0	0	0	0	0	10	1	0	445	336	0	0	0	1	0	0
57.1924	1	0	0	0	0	1	0	0	1	0	0	0	1	0	0	0	1	3	1	1	0	0	0	1	0	0	0	102	0	0	232	232	0	0	0	0	0	0
69.4943	0	0	0	1	1	0	0	1	0	1	0	0	1	0	0	1	0	2	1	0	1	0	0	0	0	0	0	7	0	0	109	105	0	0	0	0	0	0
74.1637	0	0	0	1	0	0	1	0	0	1	0	0	0	0	0	1	1	2	0	0	0	0	0	0	0	0	0	32	0	1	409	409	0	0	0	0	0	0
82.2493	1	0	0	1	0	1	0	0	0	0	0	1	0	0	0	0	1	2	0	1	0	0	0	0	0	0	0	40	1	0	205	163	0	0	0	1	0	0
59.042	1	0	0	1	0	1	1	0	0	1	0	0	1	0	0	1	0	2	0	0	0	0	0	0	0	0	0	70	1	0	316	195	0	0	0	1	0	0
48.5473	1	0	0	0	1	0	1	1	1	0	0	0	1	0	0	1	1	2	1	1	0	0	0	0	0	0	0	18	0	0	192	192	0	0	0	0	0	0
63.8865	1	0	1	0	0	0	1	0	0	1	0	0	0	0	0	0	0	2	0	0	0	0	0	0	0	0	0	13	1	0	535	414	0	0	0	1	0	0
52.0846	1	0	0	0	0	0	1	1	0	0	0	0	1	0	0	1	0	1	1	1	0	0	0	1	0	0	0	8	0	0	171	105	0	0	0	1	1	1
70.7958	0	0	0	0	0	1	1	1	0	0	0	0	1	1	1	1	0	2	1	1	0	0	0	0	0	0	0	17	0	0	361	300	0	0	0	1	0	0
60.0711	1	0	1	1	0	1	1	0	0	0	0	0	1	0	0	1	0	1	1	1	1	1	0	0	0	0	0	19	0	0	175	150	0	0	0	1	1	1
54.748	1	0	0	0	0	0	0	0	0	0	0	0	1	0	1	0	0	2	0	0	0	0	0	0	0	0	0	9	0	0	276	147	0	0	0	1	1	0
71.3749	0	0	0	0	0	0	0	0	0	0	0	1	1	0	1	0	0	2	1	0	0	0	0	0	0	0	0	16	0	1	93	93	0	0	0	0	0	0
68.9764	1	1	0	0	0	1	1	0	0	1	0	0	0	0	0	0	0	1	1	1	1	1	0	1	1	0	0	36	0	0	424	317	0	0	0	1	0	0
57.4457	1	0	0	0	0	0	0	0	0	0	0	0	0	0	0	1	1	2	0	0	0	0	0	1	0	0	0	16	0	0	184	184	0	0	0	1	0	0
62.4486	1	0	0	0	0	0	1	1	0	1	0	0	1	0	0	0	0	2	0	0	0	0	0	0	0	0	0	30	1	0	355	355	0	0	0	0	0	0
70.1158	1	1	0	0	0	0	0	0	0	1	0	0	1	0	0	1	0	1	1	1	1	0	0	0	0	0	0	10	0	0	399	307	0	0	0	1	1	1
49.6452	1	0	0	0	0	0	0	0	0	1	0	0	1	0	1	1	1	2	1	0	0	0	0	0	0	0	0	14	0	1	198	65	0	0	0	0	0	0
65.7872	0	0	0	0	0	1	0	0	0	0	0	0	1	1	1	1	1	2	0	0	0	0	0	0	0	0	0	20	0	1	275	275	0	0	0	0	0	0
71.2851	1	0	0	1	0	1	0	0	0	0	0	0	1	0	0	1	0	2	0	1	0	0	0	0	0	0	0	49	0	0	221	111	0	0	0	1	1	0
64.7631	1	0	0	0	1	0	0	0	0	0	0	0	1	0	1	1	0	2	1	0	0	0	0	0	0	0	0	13	0	0	216	120	0	0	0	1	1	1
64.6011	1	0	0	0	0	0	0	0	0	0	0	0	1	0	0	0	1	2	1	0	0	0	0	0	0	0	0	18	0	0	312	242	0	0	0	1	0	0
69.4931	1	0	0	0	0	0	0	0	0	0	0	0	1	0	1	0	0	2	0	0	0	0	0	0	0	0	0	13	0	0	224	171	0	0	0	1	0	0
82.813	1	0	1	1	0	0	1	0	1	0	0	0	1	1	0	0	0	1	1	1	1	1	0	1	0	0	0	33	1	0	312	193	0	0	0	1	0	0
56.5929	1	0	1	0	0	0	1	0	0	0	0	0	1	0	0	0	0	1	1	1	1	0	1	1	0	0	0	10	0	0	201	152	0	0	0	1	1	1
64.3373	0	0	0	0	0	0	1	0	1	1	0	0	0	0	0	1	0	2	0	0	0	0	0	0	0	0	0	20	0	0	364	364	0	0	0	1	0	0
67.6075	1	0	0	1	0	1	1	0	1	0	0	0	0	0	0	0	0	1	1	1	0	0	1	1	0	0	0	6	0	0	194	147	0	0	0	1	1	0
59.1705	1	0	0	0	1	1	1	0	1	0	0	0	1	0	1	1	0	1	1	1	0	0	0	1	1	0	0	15	1	0	216	141	0	0	0	1	1	0
77.1615	1	0	0	0	0	1	1	1	1	0	0	0	0	0	0	1	0	2	1	0	0	0	0	0	0	0	0	31	0	0	132	132	0	0	0	1	0	0
54.701	1	0	0	0	0	0	0	0	1	0	0	0	0	0	1	0	1	3	1	0	0	0	0	1	0	0	0	33	0	0	474	96	0	0	0	1	0	0
77.074	0	0	0	0	1	1	1	0	1	1	0	0	1	0	0	1	0	2	1	1	0	0	0	1	1	0	0	12	0	0	316	60	0	0	0	1	0	0
36.4365	1	0	0	0	0	1	0	0	1	0	0	0	1	0	0	0	0	1	1	1	0	0	0	0	0	0	0	5	1	0	118	102	0	0	0	1	1	1
61.1906	1	0	0	0	1	1	1	0	1	1	0	0	0	0	1	1	0	3	1	1	0	0	0	1	0	0	0	27	0	0	230	203	0	0	0	0	0	0
73.8059	1	0	0	0	1	1	1	1	1	0	0	0	0	0	0	0	0	1	1	1	0	0	0	1	0	0	0	14	0	0	199	88	0	0	0	1	0	0
77.9425	0	0	0	0	0	1	1	0	1	1	0	0	1	0	1	0	0	2	0	0	1	0	0	0	0	0	0	16	0	0	335	79	0	0	0	1	0	0
59.9496	1	1	0	1	0	1	1	0	0	0	0	0	1	0	0	0	0	2	1	1	1	0	1	1	0	0	0	32	0	0	263	127	0	0	0	1	0	0
80.7115	1	1	0	1	0	1	1	0	1	1	0	0	0	0	0	1	0	2	1	1	0	0	0	1	0	0	0	9	0	1	170	170	0	0	0	0	0	0
63.4178	0	0	0	0	0	1	0	0	1	0	0	0	1	0	1	0	1	2	0	0	0	0	0	0	0	0	0	22	1	0	91	91	0	0	0	1	0	0
70.154	0	0	0	0	1	1	0	1	1	0	0	0	1	0	1	1	0	2	1	1	1	0	0	0	0	0	0	79	0	0	290	158	0	0	0	1	0	0
40.8137	1	0	0	0	1	1	0	1	1	0	0	1	1	0	1	1	0	1	1	1	0	0	0	1	0	0	0	3	0	0	59	25	0	0	0	1	0	0
50.0908	0	1	0	0	1	1	0	1	1	0	0	0	0	0	0	0	0	1	1	1	0	0	0	1	0	1	0	10	0	0	600	67	0	0	0	0	0	0
88.6007	0	1	0	0	0	1	1	0	1	1	1	0	0	0	0	0	0	2	0	1	0	0	0	0	0	0	0	38	0	0	319	319	0	0	0	1	0	0
58.8018	1	0	0	1	1	0	0	0	0	1	1	0	1	0	0	0	0	2	1	0	0	0	0	0	0	0	0	5	1	0	356	248	0	0	0	1	0	0
86.5294	0	0	0	0	0	0	0	0	0	0	1	0	1	0	0	1	0	2	0	0	0	0	0	0	0	0	0	12	0	0	216	216	0	0	0	1	0	0
95.879	1	0	0	0	0	0	0	0	1	1	1	0	0	0	0	1	1	3	0	1	0	1	0	0	0	0	0	23	0	0	523	161	0	0	0	1	0	0
60.6608	0	0	0	1	0	0	1	0	0	0	0	0	1	0	1	0	0	2	0	0	1	0	0	0	0	0	0	7	0	0	164	109	0	0	0	1	0	0
62.5213	0	0	1	0	0	0	0	0	0	1	1	0	1	0	0	1	0	2	1	1	1	0	0	0	0	0	0	3	0	0	302	187	0	0	1	1	1	0
60.6724	0	1	0	1	0	1	0	0	0	1	1	0	0	0	0	0	0	3	1	1	0	1	0	0	0	0	0	28	1	0	369	104	0	1	0	1	1	1
64.4296	1	0	0	0	0	1	1	0	0	1	1	0	1	0	0	1	0	3	0	0	0	0	0	0	0	0	0	10	0	0	500	121	0	1	1	1	1	1
61.9016	1	1	0	1	0	0	0	0	0	0	1	0	1	0	0	0	0	3	0	0	0	0	0	0	0	0	0	11	0	0	124	78	0	1	0	1	0	0
51.4666	0	0	0	0	0	1	0	0	0	0	1	0	1	0	1	1	1	2	1	1	0	0	0	0	0	0	0	22	0	0	168	112	0	0	0	1	0	0
82.3151	1	0	1	0	1	0	0	0	0	0	1	0	1	0	0	0	1	3	1	1	1	0	0	1	0	0	1	17	0	0	188	188	0	0	1	1	1	1
46.0916	1	1	0	0	1	0	1	0	0	1	1	0	0	0	0	1	0	2	0	0	0	0	0	0	0	0	0	10	0	0	286	54	0	0	0	0	0	0
93.19	0	0	0	1	0	0	1	0	0	1	1	0	1	0	0	0	1	2	0	0	0	0	0	0	1	0	0	3	0	0	376	147	0	0	1	1	0	0
82.2511	0	0	0	1	1	0	1	0	0	0	1	0	0	0	0	1	1	2	1	1	0	0	0	0	0	0	0	32	0	0	298	298	0	0	0	0	0	0
89.56	0	0	0	1	0	0	0	0	0	0	1	0	1	0	0	1	0	2	1	1	0	0	0	0	0	0	0	48	0	0	352	95	0	0	0	1	1	0
59.192	1	1	0	1	1	1	1	1	1	1	1	0	0	0	0	1	0	1	1	1	0	0	1	0	0	0	0	5	1	0	315	211	0	0	0	1	0	0
74.9238	1	0	0	0	0	1	1	0	0	1	1	0	1	0	0	1	0	2	0	0	0	0	0	0	0	0	0	21	0	0	494	140	0	1	0	1	0	0
79.8559	0	0	0	1	0	0	0	0	0	0	1	0	0	0	0	0	0	3	0	0	0	0	0	0	0	0	0	31	1	0	171	127	0	0	0	1	1	0
69.7895	0	0	0	0	0	0	1	1	0	0	1	0	1	0	0	0	0	2	1	1	0	0	0	0	0	0	0	5	0	0	161	56	0	0	0	0	0	0
77.2731	0	1	0	1	0	0	0	0	0	1	1	0	1	0	0	1	0	2	0	0	1	0	0	0	0	0	0	18	0	0	436	267	0	1	0	1	0	0
63.6267	1	0	0	0	0	0	1	0	0	0	0	0	1	0	0	0	0	3	0	0	0	0	0	0	0	0	0	11	0	1	85	35	0	0	0	0	0	0
57.7386	0	0	0	0	0	0	1	0	1	0	1	0	1	0	0	1	1	2	0	0	0	0	0	0	1	0	0	66	0	1	129	129	0	0	0	0	0	0
62.2295	0	0	0	0	0	1	1	0	1	0	1	0	1	0	1	1	1	3	1	1	0	0	0	0	0	0	0	11	0	0	139	16	0	0	0	0	0	0
87.3623	1	0	0	0	0	0	0	0	0	0	1	0	1	0	0	1	0	2	0	0	0	0	0	0	0	0	0	24	1	0	205	205	0	0	0	1	0	0
59.7075	1	1	0	1	0	0	1	0	0	1	1	0	0	1	0	1	0	2	0	1	0	0	0	0	0	0	0	13	0	0	213	152	0	0	1	1	0	0
74.541	1	0	1	0	0	1	1	0	0	1	1	0	0	0	0	1	0	1	1	1	0	1	1	0	0	0	0	3	0	0	225	81	0	0	0	1	0	0
78.3365	1	0	0	0	1	1	1	1	1	0	1	0	1	0	1	0	0	2	1	0	0	0	0	1	0	0	0	4	0	0	192	63	0	0	0	1	0	0
73.0137	1	0	0	1	0	0	1	0	0	1	1	0	1	0	0	1	0	2	0	0	0	0	0	0	0	0	0	22	0	0	160	100	0	0	0	1	0	0
79.6412	1	1	0	1	1	1	1	0	0	0	1	0	1	0	0	1	0	3	1	0	0	0	0	1	0	0	0	9	0	0	255	139	0	1	0	1	0	0
65.0344	0	1	0	0	1	0	1	0	1	0	1	0	1	0	0	1	1	3	1	1	0	0	0	0	0	0	0	8	0	0	149	71	0	0	0	1	0	0
43.3282	1	0	1	0	1	1	1	0	0	1	1	0	0	0	0	0	1	1	1	1	1	0	0	1	1	0	1	5	0	0	210	123	0	0	0	1	1	0
75.818	0	0	0	1	1	1	1	0	0	1	1	0	1	0	0	0	0	3	1	1	0	0	0	1	1	0	0	34	1	0	534	473	0	0	0	1	0	0
73.7637	1	0	0	0	0	0	1	0	1	0	1	0	1	0	0	1	0	3	0	1	0	0	0	0	0	0	0	7	0	0	492	134	0	1	0	1	1	1
77.9093	1	0	0	0	0	1	1	0	0	0	1	0	1	0	0	0	0	2	0	0	0	0	0	0	0	0	0	7	1	0	120	65	0	1	0	0	0	0
77.7622	1	0	1	0	1	0	0	0	0	1	1	0	1	0	0	0	0	3	1	1	1	0	0	1	0	0	1	7	0	0	444	247	1	0	0	1	0	0
70.3642	1	0	0	1	1	1	1	0	0	1	1	0	0	0	0	0	1	1	1	1	0	1	0	0	0	0	0	21	0	0	322	294	1	0	0	1	1	0
77.7958	0	0	0	0	0	1	1	0	1	0	1	0	0	0	0	1	0	3	0	0	0	0	0	0	0	0	0	16	0	0	247	189	0	0	0	1	1	0
74.8928	0	1	0	1	1	1	0	0	1	0	1	0	1	0	0	0	0	1	1	1	1	0	1	0	0	0	0	4	0	0	199	187	0	0	1	1	1	1
64.9233	1	0	0	0	0	1	0	0	0	1	0	0	1	0	1	1	0	2	0	0	0	0	0	0	0	0	0	23	0	0	325	143	0	0	0	0	0	0
70.1884	0	0	0	0	0	1	1	1	0	1	1	0	0	1	0	1	1	1	1	1	0	1	0	0	0	0	0	6	0	0	326	204	0	0	0	1	0	0
44.7785	1	1	0	0	0	0	1	1	0	0	1	0	1	0	0	0	0	3	1	1	0	0	0	0	0	0	0	9	0	0	138	113	0	0	0	1	0	0
63.104	1	0	0	0	1	1	0	0	0	1	0	0	1	0	0	1	0	3	1	1	1	0	0	1	0	0	0	21	1	0	291	179	0	0	1	1	1	1
49.2084	0	0	0	0	0	1	1	0	0	1	1	0	1	0	0	0	1	2	1	0	0	0	0	0	0	0	0	18	0	0	272	194	0	0	0	1	1	1
72.1607	1	0	0	0	0	1	0	1	0	0	1	0	1	0	0	0	0	1	1	1	0	0	0	0	0	0	0	4	0	0	106	73	0	0	0	0	0	0
67.0584	1	0	0	0	0	1	0	0	0	0	1	0	1	0	0	1	1	2	0	1	0	0	0	0	0	0	0	24	1	0	517	149	0	0	0	1	0	0
47.0854	1	1	0	0	0	1	0	0	0	0	0	0	1	0	0	1	0	1	1	1	0	0	0	1	0	0	0	3	0	0	295	117	1	0	0	1	0	0
50.8091	1	0	0	0	0	0	0	1	0	1	0	0	1	1	0	1	0	2	1	0	0	0	0	0	0	0	0	32	0	0	440	195	0	0	0	1	1	0
79.3431	1	0	0	0	0	1	1	0	0	1	1	0	1	0	0	1	1	2	0	0	0	0	0	0	0	0	0	20	1	0	273	210	0	0	0	1	0	0
60.7884	1	1	0	0	1	0	1	0	0	0	1	0	1	1	0	1	1	2	0	0	1	0	0	0	0	0	0	9	1	0	152	82	0	0	0	1	0	0
58.2256	1	0	0	0	0	1	0	0	0	0	1	0	0	0	1	1	0	2	0	0	0	0	0	0	0	0	0	4	0	1	89	89	0	0	0	0	0	0
48.9056	1	0	0	0	0	1	0	0	0	0	1	0	1	0	1	1	1	2	1	1	0	0	0	0	0	0	0	18	0	0	210	62	0	0	0	1	0	0
67.8327	1	0	0	0	1	1	0	0	0	1	1	0	1	0	1	1	1	2	0	0	0	0	0	0	0	0	0	48	0	0	428	331	0	0	0	0	0	0
90.4974	1	0	0	1	0	1	0	0	0	1	1	0	0	0	1	1	0	2	0	0	0	0	0	0	0	0	0	41	1	0	254	168	0	0	0	1	0	0
25.1513	0	0	0	0	0	1	0	0	0	0	0	0	0	0	1	0	0	1	1	1	1	1	0	0	0	0	0	4	1	0	500	303	0	0	0	1	0	0
64.9906	0	0	0	0	1	1	0	0	0	1	1	0	1	0	0	1	0	2	1	0	0	0	0	0	0	0	0	3	0	0	332	238	0	0	0	1	0	0
53.4414	1	0	0	0	1	1	0	0	0	1	1	0	0	0	1	0	0	2	1	0	0	1	0	1	0	0	0	8	1	0	398	257	0	0	0	1	0	0
82.6846	1	1	1	1	0	1	0	0	0	1	1	0	1	0	0	0	0	2	1	0	0	0	0	0	0	0	0	10	0	0	220	220	0	0	0	0	0	0
45.9279	1	0	0	0	0	1	0	1	1	0	1	0	0	0	0	1	1	3	1	1	0	0	0	0	0	0	0	3	0	0	194	111	0	0	0	1	0	0
73.4142	0	0	0	0	1	1	1	0	1	1	1	0	0	0	0	0	1	1	1	1	0	1	0	1	0	0	0	15	0	0	457	270	0	0	0	0	0	0
87.3919	0	0	0	0	0	1	0	0	0	0	1	0	1	0	0	1	0	1	1	1	0	1	0	0	0	0	0	14	0	0	237	216	0	0	0	1	1	0
56.2574	1	0	0	0	1	1	0	0	1	0	1	0	1	0	0	1	0	1	1	1	0	0	0	0	0	0	0	6	0	0	284	109	0	0	0	1	0	0
51.6953	1	0	1	0	1	1	0	0	0	1	1	1	0	0	0	0	0	1	1	1	1	1	1	0	0	0	0	5	1	0	278	93	0	0	1	1	1	0
54.7139	1	0	0	0	0	0	0	0	0	0	0	0	0	0	0	1	0	2	0	0	0	0	0	0	0	0	0	82	0	0	476	30	0	0	0	1	0	0
74.6444	1	1	0	1	0	1	0	0	0	1	1	0	0	0	0	1	0	1	1	1	0	1	0	0	0	0	0	5	0	0	304	60	0	0	0	1	1	0
73.4047	1	1	1	0	1	1	0	1	0	0	0	0	1	0	0	1	0	1	1	1	0	0	0	1	0	0	0	20	1	0	268	178	0	0	1	1	1	1
70.794	1	0	0	0	0	0	0	0	0	1	1	1	1	0	0	0	0	2	1	0	0	0	0	0	0	0	0	63	1	0	237	148	0	0	0	1	0	0
58.5829	0	0	1	0	1	1	1	1	0	0	1	0	0	0	0	0	1	1	1	1	0	1	1	1	1	1	0	7	0	0	188	188	0	0	0	0	0	0
76.6311	1	0	0	0	1	1	1	1	0	1	1	0	0	0	0	0	0	1	1	1	0	1	0	1	0	0	0	6	1	1	40	40	0	0	0	0	0	0
62.5343	1	1	0	0	1	1	1	1	0	1	1	0	0	0	0	0	0	1	1	1	1	0	0	1	0	0	0	3	0	0	118	118	0	0	0	0	0	0
76.742	0	0	1	1	1	1	1	0	1	0	1	0	1	0	0	1	0	3	1	1	0	0	1	1	0	1	0	11	0	1	211	62	0	0	1	0	0	0
66.9443	0	0	0	0	1	1	0	0	0	1	1	1	0	0	1	0	1	1	1	1	1	1	0	1	0	0	0	13	0	0	228	154	0	0	0	1	0	0
93.0997	0	1	0	1	0	1	0	0	0	0	1	0	0	0	0	0	0	2	0	1	0	0	0	0	0	0	0	5	0	0	196	103	0	0	0	1	1	0
67.1858	1	0	0	1	0	0	1	1	1	0	1	0	1	0	1	0	0	3	0	0	0	0	0	0	0	0	0	33	0	0	238	38	0	0	0	1	0	0
74.2986	0	1	1	1	0	1	0	1	0	1	1	0	0	0	0	0	0	1	1	1	0	1	0	0	0	0	0	85	0	0	139	53	0	0	0	0	0	0
63.912	0	0	0	0	1	1	0	0	0	0	1	0	1	0	0	1	0	2	1	1	0	0	0	1	0	0	0	49	0	1	163	150	1	0	0	0	0	0
59.7821	1	0	0	1	1	1	1	1	1	0	1	0	0	0	0	0	0	1	1	1	0	1	0	1	1	0	0	4	0	0	234	138	1	0	0	1	0	0
56.0139	1	1	0	1	1	1	0	0	0	0	0	0	1	0	0	1	0	2	1	1	1	0	0	0	0	0	0	4	1	0	169	169	0	0	0	1	1	1
88.517	1	0	0	1	1	1	0	0	1	0	1	0	0	0	0	1	1	1	1	1	0	1	0	1	0	0	0	4	0	0	113	42	0	0	0	1	0	0
80.9789	0	0	0	1	0	1	0	0	0	1	1	0	1	0	0	0	1	2	0	0	0	0	0	0	0	0	0	5	0	0	285	73	0	0	0	1	1	0
89.2805	0	1	1	0	1	1	0	0	0	1	1	0	0	0	0	0	0	3	1	1	0	1	0	1	0	1	0	22	0	0	284	74	0	0	0	1	0	0
64.3356	0	1	0	1	1	1	1	1	0	1	1	0	0	0	0	0	0	1	1	1	0	1	1	1	0	0	0	4	1	0	306	161	0	0	0	1	0	0
81.9243	0	0	0	0	0	1	0	0	1	0	1	0	1	0	0	1	0	2	0	0	0	0	1	0	0	0	0	18	0	0	90	10	0	0	0	0	0	0
65.713	1	0	0	0	1	1	0	0	1	0	0	0	0	0	0	0	0	1	1	1	0	1	0	1	0	0	0	3	0	1	142	58	0	0	0	0	0	0
60.3076	1	0	0	0	0	1	0	0	0	0	0	0	1	0	0	0	0	2	0	1	0	0	0	0	0	0	0	53	0	0	141	98	0	0	0	0	0	0
82.4907	1	1	0	1	1	1	1	0	0	1	1	0	1	0	0	1	0	1	1	1	0	1	0	1	0	0	0	23	0	0	206	78	1	0	0	1	0	0
72.4059	1	0	1	0	1	1	1	0	0	0	1	0	1	0	0	1	1	3	1	1	1	0	0	1	0	0	0	26	1	0	285	154	0	0	0	1	0	0
84.8429	0	0	0	1	1	1	1	0	1	0	1	0	0	0	0	1	1	1	1	1	0	1	1	1	1	0	1	9	0	0	224	224	0	0	0	0	0	0
63.6964	0	0	0	0	1	0	0	0	0	1	0	0	1	0	0	1	0	2	0	1	0	0	0	1	0	0	0	10	1	0	178	118	0	0	0	1	1	0
43.5427	1	0	0	0	1	1	1	0	0	0	1	0	0	1	0	1	1	2	0	1	0	0	0	1	0	0	0	9	1	0	327	258	0	0	0	1	0	0
87.4977	1	1	1	0	0	1	1	0	0	0	1	0	0	0	0	0	0	1	1	1	1	1	0	0	0	0	0	13	0	0	112	112	0	0	0	1	0	0
83.9452	1	0	0	1	1	1	0	0	1	0	1	0	1	0	0	1	0	2	1	0	0	0	1	1	0	0	0	4	0	0	287	167	0	0	0	1	1	1
51.5424	0	0	0	0	0	0	0	0	0	0	1	0	1	0	1	1	1	3	0	1	0	0	0	0	0	0	0	17	1	0	251	114	0	0	0	0	0	0
79.642	1	0	1	0	0	1	0	0	0	1	1	0	1	0	0	1	0	3	0	1	0	0	0	0	0	0	0	17	1	0	495	129	0	0	1	1	0	0
71.8583	1	0	0	0	0	1	0	0	0	0	1	0	1	0	0	1	0	2	0	1	0	0	0	1	0	0	0	8	0	0	201	143	0	0	0	1	1	1
34.965	0	0	0	0	1	1	0	0	0	0	0	0	1	0	0	1	0	2	1	0	0	0	0	0	0	0	0	27	1	0	258	143	1	0	0	1	1	1
56.781	0	0	0	0	0	1	0	0	0	0	0	0	0	0	1	1	0	2	0	0	0	0	0	0	0	0	0	11	0	0	143	89	0	0	0	1	1	0
65.0795	1	1	0	0	0	0	0	0	0	1	0	0	1	0	0	1	0	2	1	1	1	0	0	0	0	0	0	29	0	0	316	165	0	0	0	1	0	0
65.9982	1	1	0	0	0	1	0	0	0	1	0	0	1	0	0	1	1	2	1	1	1	0	0	0	0	0	0	19	0	0	326	228	0	0	0	1	1	1
19.0456	1	0	0	0	0	1	0	0	0	0	0	0	1	1	0	0	0	1	1	1	0	0	0	0	0	0	0	53	0	0	413	183	1	0	0	1	0	0
73.8436	1	0	1	1	0	0	0	0	0	0	1	0	1	0	0	0	0	2	0	0	0	0	0	0	0	0	0	10	1	0	304	52	0	0	0	1	1	0
72.1923	0	0	0	0	0	1	0	0	0	0	1	0	1	0	1	1	0	2	1	1	0	1	0	0	0	0	0	11	1	0	319	211	0	0	0	1	0	0
84.3085	0	1	1	0	0	1	1	0	0	0	1	0	0	0	0	0	0	1	1	1	0	1	0	0	0	0	0	8	0	0	176	112	0	0	0	1	1	0
56.3571	1	1	0	0	1	1	1	0	0	1	0	1	1	0	0	0	0	1	1	1	0	0	0	0	1	0	0	34	0	0	184	91	1	0	0	1	1	1
62.2844	0	1	1	1	0	1	1	0	0	1	1	0	1	0	0	0	0	1	1	1	1	0	0	0	0	0	0	5	0	0	193	108	1	0	0	1	1	0
100.949	1	1	0	1	0	1	0	0	0	0	1	0	1	0	0	0	0	2	0	1	0	1	0	0	0	0	0	7	0	0	260	137	0	0	0	1	0	0
81.6879	0	1	0	1	0	1	1	1	0	0	1	0	0	0	0	0	0	1	1	1	0	1	0	0	0	0	0	7	0	0	205	177	0	0	0	0	0	0
50.6346	0	0	0	0	1	1	1	1	0	0	1	0	0	0	0	1	0	1	1	1	0	1	0	1	0	0	0	6	0	1	164	122	0	0	0	0	0	0
35.1763	0	0	0	0	1	1	0	0	0	0	0	0	1	0	0	1	0	2	1	0	0	0	0	0	0	0	0	13	1	0	289	82	0	0	0	1	1	1
56.7319	1	1	0	0	0	1	1	0	0	1	1	0	1	0	0	1	1	3	1	1	1	0	0	0	0	0	0	3	0	0	306	209	0	0	1	1	1	1
60.7073	0	0	0	1	0	1	0	0	0	1	1	0	1	0	1	1	0	2	1	0	1	0	0	0	0	0	0	14	1	0	294	99	0	0	0	1	0	0
83.875	1	1	1	1	0	0	0	0	0	1	1	0	1	0	0	0	0	2	0	0	1	0	0	0	0	0	0	11	0	0	346	181	0	0	0	1	1	1
62.693	1	0	0	0	0	0	1	0	0	1	1	0	1	0	0	0	0	3	0	1	0	0	0	0	1	0	0	26	0	0	371	238	1	0	0	1	1	0
57.5315	1	0	0	0	1	1	0	0	0	0	1	0	1	0	0	0	0	2	1	1	0	0	0	0	0	0	0	3	1	0	312	25	0	0	0	1	0	0
54.7334	1	0	0	0	1	1	1	1	1	0	1	0	0	0	0	0	1	1	1	1	0	1	0	1	0	0	0	10	0	0	187	79	1	0	0	1	0	0
65.4047	0	0	0	0	0	1	1	0	0	1	1	0	1	0	0	1	0	2	0	0	0	0	0	0	0	0	0	60	0	0	333	333	0	0	0	0	0	0
75.0154	1	1	0	1	0	1	1	0	0	0	1	0	0	0	0	0	1	1	1	1	1	0	0	0	0	0	0	4	0	0	101	101	0	0	0	1	0	0
75.0785	1	0	0	1	0	0	0	0	0	1	1	0	1	0	0	0	0	3	1	1	0	0	0	0	0	0	0	6	0	0	306	77	0	0	0	1	1	1
57.2411	1	1	0	0	1	1	1	0	1	1	1	0	0	0	0	1	0	1	1	1	1	1	0	1	1	1	0	10	1	0	441	211	0	0	0	1	1	1
76.8231	0	0	0	0	0	1	0	0	1	1	1	0	1	1	0	0	0	2	0	0	0	0	0	0	0	0	0	13	0	0	283	223	0	1	0	1	0	0
74.4224	1	0	0	0	0	1	0	1	0	0	1	0	0	0	0	1	0	1	1	1	0	0	0	0	0	0	0	11	0	0	142	142	0	0	0	1	0	0
45.1873	1	1	0	1	0	0	0	0	0	0	0	0	1	0	0	0	0	2	0	0	0	0	0	0	0	0	0	16	0	0	280	280	1	0	1	1	1	1
78.7655	1	0	1	0	0	1	0	0	0	0	0	0	1	0	0	1	0	3	1	1	0	1	0	0	0	0	0	24	0	0	335	143	1	0	1	1	1	0
63.6564	0	1	1	0	1	1	1	0	1	1	0	0	0	1	0	0	0	3	1	1	0	0	0	0	1	0	0	38	0	0	342	177	0	0	0	1	0	0
56.1646	1	0	0	0	0	0	0	0	0	1	0	0	1	0	0	1	0	2	0	0	0	0	0	0	0	0	0	18	1	0	338	338	0	0	0	1	0	0
75.5973	1	1	0	0	0	0	1	0	1	1	0	0	1	0	0	1	0	2	0	1	1	0	0	0	0	0	0	9	0	0	167	165	0	0	0	1	1	1
86.4237	1	0	0	0	1	1	0	0	0	1	1	0	0	0	0	1	0	2	0	1	0	0	0	0	0	0	0	62	0	1	294	294	0	0	0	0	0	0
84.7127	1	1	0	1	0	1	1	0	0	0	0	0	0	0	0	1	0	2	1	0	0	0	0	0	0	0	0	6	0	0	206	131	0	0	0	1	0	0
77.8473	0	0	0	1	0	1	0	1	1	1	0	1	0	0	0	1	1	2	0	0	0	0	0	0	0	0	0	17	0	0	284	284	0	0	0	1	0	0
64.1255	1	0	0	0	0	0	0	0	0	0	0	0	0	0	1	1	1	1	1	1	1	0	0	0	0	0	0	27	1	0	290	290	0	0	0	1	1	0
70.0546	1	0	1	1	0	1	1	0	0	1	0	0	0	0	0	0	1	1	1	1	0	0	0	0	0	0	0	8	0	0	330	261	0	0	1	0	0	0
47.1824	0	1	0	0	1	1	1	0	0	0	0	0	0	0	0	0	0	1	1	1	0	0	0	0	0	0	0	18	0	0	265	46	0	0	0	1	0	0
46.5548	1	1	0	0	0	1	1	0	0	0	0	0	1	0	0	1	1	2	1	1	0	0	0	0	0	0	0	22	0	0	150	150	1	0	0	1	0	0
68.9234	0	0	0	0	0	1	1	0	0	0	0	0	0	0	0	1	0	2	1	1	0	0	0	0	0	0	0	18	1	0	142	110	0	0	0	1	1	0
79.0763	1	0	0	0	0	1	1	0	0	1	0	0	1	1	0	0	1	2	1	0	0	0	0	0	0	0	0	20	0	0	312	267	0	0	0	1	0	0
60.3842	0	0	0	0	0	1	0	0	0	1	0	0	1	0	0	1	0	2	1	0	0	0	0	0	0	0	0	7	0	0	142	142	0	0	0	1	1	1
46.2141	0	1	0	0	0	0	0	1	0	0	0	0	1	0	0	0	1	2	0	0	0	0	0	0	0	0	0	21	1	0	455	17	0	0	0	1	1	0
52.111	1	0	0	0	0	0	0	0	0	0	0	0	0	0	0	0	1	1	1	1	0	0	0	0	0	0	0	4	0	0	326	255	0	0	0	1	0	0
76.5175	1	0	1	0	0	1	1	0	0	1	0	0	0	0	0	1	0	2	0	0	0	0	0	0	0	0	0	24	0	0	341	149	0	0	0	1	0	0
68.6365	1	0	0	0	0	1	0	0	0	0	0	0	0	0	0	0	0	2	1	0	0	0	0	0	0	0	0	10	0	1	142	142	0	0	0	0	0	0
38.991	0	1	0	0	1	1	1	1	1	0	0	0	0	0	0	0	1	1	1	1	0	0	0	0	0	0	0	11	0	0	26	26	0	0	0	0	0	0
47.3423	1	0	0	0	0	0	0	0	0	0	0	0	0	0	0	1	0	1	1	1	0	0	0	0	0	0	0	7	1	0	168	131	0	0	0	1	1	1
83.7522	0	1	0	0	1	1	1	0	0	0	0	0	0	0	0	0	0	1	1	1	0	0	0	0	0	0	0	15	0	1	103	45	0	0	0	0	0	0
42.5804	1	1	0	0	0	1	1	1	0	0	0	0	0	0	1	0	0	1	1	1	0	0	0	0	0	0	0	3	1	0	120	120	0	0	0	1	0	0
58.0997	1	0	0	0	1	1	0	0	0	1	0	0	0	0	1	1	0	1	1	1	0	0	0	0	0	0	0	3	0	0	232	139	0	0	0	1	0	0
65.1977	1	1	0	0	1	1	1	0	1	0	0	0	0	0	0	0	0	1	1	1	0	0	0	0	0	0	0	23	0	0	144	130	1	0	0	0	0	0
40.4165	1	0	0	0	0	1	1	0	0	1	0	0	0	0	0	1	0	1	1	1	0	0	0	0	0	0	0	12	0	0	298	207	1	0	0	1	1	1
60.2461	0	0	0	0	0	1	0	1	0	1	0	0	0	1	0	1	0	1	1	1	0	0	0	0	0	0	0	23	0	0	242	242	0	0	0	0	0	0
63.5025	1	0	1	0	1	1	0	0	0	1	1	0	0	0	0	1	0	1	1	1	0	0	0	0	0	0	0	13	0	0	162	65	1	0	1	1	0	0
22.8501	0	0	0	1	1	1	1	0	1	0	0	0	0	0	0	1	0	1	1	1	0	0	0	0	0	0	0	16	0	0	379	59	1	0	0	1	0	0
54.6628	1	1	0	0	0	1	1	0	0	0	0	0	0	0	0	0	0	1	1	1	0	0	0	0	0	0	0	9	0	0	239	133	0	0	0	1	1	1
43.3513	1	0	0	0	1	1	1	1	0	0	0	0	0	0	0	1	1	2	0	0	0	0	0	0	0	0	0	45	0	0	217	71	0	0	0	1	0	0
40.2206	1	0	0	0	0	1	1	0	0	1	0	0	0	0	0	0	0	2	0	1	0	0	0	0	0	0	0	7	0	1	153	69	1	0	0	0	0	0
82.9345	0	1	0	1	0	1	0	0	0	0	0	0	0	0	0	1	1	1	1	1	1	0	0	0	0	0	0	3	0	0	209	186	0	0	0	1	0	0
87.2955	0	1	0	0	0	1	1	0	0	0	0	0	0	0	0	0	0	1	1	1	0	0	0	0	0	0	0	13	0	0	265	265	0	0	0	1	1	0
56.5597	1	1	0	1	1	1	1	1	0	1	0	0	0	1	0	0	0	1	1	1	1	0	0	0	0	0	0	23	0	0	283	25	0	0	0	1	0	0
18.258	0	0	0	0	1	1	0	0	0	0	0	0	0	0	0	1	0	1	1	1	0	0	0	0	0	0	0	6	0	0	106	95	1	0	0	1	0	0
78.5738	1	0	0	0	0	1	1	0	0	1	0	1	0	0	0	1	0	2	0	0	0	0	0	0	0	0	0	12	1	0	318	269	0	0	0	1	0	0
76.6827	1	0	1	0	0	0	1	0	0	1	0	0	1	0	0	0	0	2	0	0	0	0	0	0	0	0	0	5	0	0	288	74	0	0	0	1	0	0
87.3432	0	1	1	1	0	1	0	0	1	1	0	1	0	0	0	1	1	2	1	1	0	0	0	0	0	0	0	11	1	0	443	154	0	0	0	1	1	1
52.8702	0	0	0	0	0	0	0	1	0	0	0	0	0	0	0	1	0	2	0	0	0	0	0	0	0	0	0	15	0	1	120	47	0	0	0	0	0	0
76.5285	1	1	0	0	0	1	1	1	1	1	0	0	1	0	0	1	0	2	0	0	0	0	0	0	0	0	0	40	0	0	214	18	0	0	0	1	0	0
